# Supplementary material for: Ecofriendly Composite as a Promising Material for Highly-Performance Uranium Recovery from Different Solutions
Source: Toxics. 2022 Aug 24;10(9):490. doi: 10.3390/toxics10090490 (PMC9502357; doi:10.3390/toxics10090490)
Supplement: Supplementary file 1 [file toxics-10-00490-s001.zip]

Archive with 1 entries (1 files):
- toxics-1862407-supplementary.pdf
